# Supplementary material for: Prevalence of Fungemia in People with HIV: A Systematic Review and Meta-Analysis
Source: Microorganisms. 2026 Jan 19;14(1):225. doi: 10.3390/microorganisms14010225 (PMC12844278; doi:10.3390/microorganisms14010225)
Supplement: Supplementary file 1 [file microorganisms-14-00225-s001.zip]

Archive with 1 entries (1 files):
- microorganisms-4042329-supplementary.pdf
